# Supplementary material for: Tracking Radiolabeled Endothelial Microvesicles Predicts Their Therapeutic Efficacy: A Proof-of-Concept Study in Peripheral Ischemia Mouse Model Using SPECT/CT Imaging
Source: Pharmaceutics. 2022 Jan 4;14(1):121. doi: 10.3390/pharmaceutics14010121 (PMC8778059; doi:10.3390/pharmaceutics14010121)
Supplement: Supplementary file 1 [file pharmaceutics-14-00121-s001.zip]

Archive with 1 entries (1 files):
- pharmaceutics-1513903-supplementary.pdf
